# Supplementary material for: Comprehensive RNA-Seq Profiling to Evaluate the Sheep Mammary Gland Transcriptome in Response to Experimental Mycoplasma agalactiae Infection
Source: PLoS One. 2017 Jan 12;12(1):e0170015. doi: 10.1371/journal.pone.0170015 (PMC5231372; doi:10.1371/journal.pone.0170015)
Supplement: S1 Table — (XLS) [file pone.0170015.s001.xls]

## Sheet: Tabelle1
S1 Table. RNA integrity numbers and RT-qPCR data.
Sample			Mean Cq value
Mammary gland	Treatment	RIN*	RPL27	OAZ1	CXCL13	IDO1	CCL19	OBP2B	LALBA
sheep1-1	PBS control	8.2	24.18	23.7	27.3	28.99	29.06	24.45	18.86
sheep1-2	PBS control	8.5	24.15	23.59	28.41	27.81	29.61	24.81	19.42
sheep2-1	PBS control	8	23.48	23.33	28.06	28.6	28.98	31.38	19.79
sheep2-2	PBS control	8.5	23.56	23.32	28.57	29.77	30.34	32.61	18.68
sheep3-1	PBS control	8.7	23.13	23.62	25.63	25.54	28.32	33.64	23.61
sheep3-2	PBS control	7.9	22.28	23.24	24.76	26.54	28.2	32.46	25.55
sheep4-1	M. agalactiae infected	8.5	22.55	22.55	22.28	23.16	25.25	31.2	26.41
sheep4-2	M. agalactiae infected	9	23.02	22.7	20.21	22.3	23.55	31.83	27.1
sheep5-1	M. agalactiae infected	8.8	22.4	22.75	20.72	23.3	24.41	35.33	26.42
sheep5-2	M. agalactiae infected	9.7	23.21	23.57	23.39	23.4	26.16	34.46	21.78
sheep6-1	M. agalactiae infected	9.1	22.24	22.42	20.73	23.06	24.37	34.93	24.1
sheep6-2	M. agalactiae infected	9.1	22.51	22.72	20.75	23.42	24.3	34.05	26.46
			Mean Cq value
Spleen	Treatment	RIN*	RPL27	OAZ1	NK CD94	NPTX1
sheep1-1	PBS control	9	22.55	21.75	31.18	27.38
sheep1-2	PBS control	9.2	22.17	21.34	30.63	26.8
sheep2-1	PBS control	8.9	22.49	21.43	30.62	27.19
sheep2-2	PBS control	9.1	22.43	21.16	29.99	27.02
sheep3-1	PBS control	9.8	22.64	21.49	31.85	27.89
sheep3-2	PBS control	9.9	22.58	21.46	31.8	27.72
sheep4-1	M. agalactiae infected	9.9	23.12	21.25	29.04	25.47
sheep4-2	M. agalactiae infected	10	23.46	21.58	29.12	25.95
sheep5-1	M. agalactiae infected	9.2	22.76	21.61	29.47	26.59
sheep5-2	M. agalactiae infected	9.5	22.97	21.65	29.08	26.32
sheep6-1	M. agalactiae infected	9.7	22.83	21.91	28.99	25.69
sheep6-2	M. agalactiae infected	9.8	22.44	21.73	28.71	25.27
*RIN: RNA integrity number measured on the 2100 Bioanalyzer using the RNA 6000 Nano Kit (Agilent Technologies).
