# Supplementary material for: Comprehensive RNA-Seq Profiling to Evaluate the Sheep Mammary Gland Transcriptome in Response to Experimental Mycoplasma agalactiae Infection
Source: PLoS One. 2017 Jan 12;12(1):e0170015. doi: 10.1371/journal.pone.0170015 (PMC5231372; doi:10.1371/journal.pone.0170015)
Supplement: S2 Table — The list of DEGs detected by RNA-Seq was investigated for significantly enriched biological processes. The significance level for each GO term is shown in the column ‘Term PValue’. The coloring of the individual biological processes reflects the degree of connectivity between the terms based on the similarity of their associated genes. Related GO terms are grouped into functional network groups (‘GO groups’) based on a statistical analysis of the associated genes. Each term can be included in multiple groups. (XLS) [file pone.0170015.s002.xls]

## Sheet: ClueGO Results Udder
S2 Table. Enriched GO biological processes in M. agalactiae infected sheep mammary gland
GOID	GOTerm	Ontology Source	Term PValue	Term PValue Corrected with Bonferroni step down	Group PValue	Group PValue Corrected with Bonferroni step down	GOLevels	GOGroups	% Associated Genes	Nr. Genes	Associated Genes Found
GO:0001895	retina homeostasis	GO_BiologicalProcess-GOA_09.02.2016_16h18	0.00029	0.0011	0.00029	0.00029	[5, 6]	Group0	3.52941	3	[LCN1, LYZ, ZG16B]
GO:0009620	response to fungus	GO_BiologicalProcess-GOA_09.02.2016_16h18	0.00011	0.0012	1.6e-06	6.6e-06	[3, 5]	Group1	4.83871	3	[CD86, S100A12, S100A8]
GO:0071887	leukocyte apoptotic process	GO_BiologicalProcess-GOA_09.02.2016_16h18	2.4e-05	0.00042	1.6e-06	6.6e-06	[7]	Group1	3.53982	4	[ADA, CCL19, IDO1, S100A8]
GO:2000106	regulation of leukocyte apoptotic process	GO_BiologicalProcess-GOA_09.02.2016_16h18	1.1e-05	0.00024	1.6e-06	6.6e-06	[6, 7, 8]	Group1	4.34783	4	[ADA, CCL19, IDO1, S100A8]
GO:0030593	neutrophil chemotaxis	GO_BiologicalProcess-GOA_09.02.2016_16h18	0.0004	0.0004	1.6e-06	6.6e-06	[5, 6, 7, 8, 9, 10]	Group1	3.15789	3	[CCL19, S100A12, S100A8]
GO:2000107	negative regulation of leukocyte apoptotic process	GO_BiologicalProcess-GOA_09.02.2016_16h18	9.5e-07	2.6e-05	1.6e-06	6.6e-06	[6, 7, 8, 9]	Group1	8	4	[ADA, CCL19, IDO1, S100A8]
GO:0042113	B cell activation	GO_BiologicalProcess-GOA_09.02.2016_16h18	2.6e-09	8.4e-08	2.7e-11	1.6e-10	[4, 6]	Group2	3.1746	8	[ADA, CD86, IGHG1, IGHG2, IGLC1, MZB1, S100A8, TRDC]
GO:0042100	B cell proliferation	GO_BiologicalProcess-GOA_09.02.2016_16h18	0.0004	0.0004	2.7e-11	1.6e-10	[5, 6, 7]	Group2	3.15789	3	[ADA, MZB1, S100A8]
GO:0050864	regulation of B cell activation	GO_BiologicalProcess-GOA_09.02.2016_16h18	9.5e-10	3.1e-08	2.7e-11	1.6e-10	[5, 6, 7]	Group2	5.22388	7	[ADA, IGHG1, IGHG2, IGLC1, MZB1, S100A8, TRDC]
GO:0030888	regulation of B cell proliferation	GO_BiologicalProcess-GOA_09.02.2016_16h18	0.00011	0.0011	2.7e-11	1.6e-10	[6, 7, 8]	Group2	4.7619	3	[ADA, MZB1, S100A8]
GO:0071887	leukocyte apoptotic process	GO_BiologicalProcess-GOA_09.02.2016_16h18	2.4e-05	0.00042	2.7e-11	1.6e-10	[7]	Group2	3.53982	4	[ADA, CCL19, IDO1, S100A8]
GO:2000106	regulation of leukocyte apoptotic process	GO_BiologicalProcess-GOA_09.02.2016_16h18	1.1e-05	0.00024	2.7e-11	1.6e-10	[6, 7, 8]	Group2	4.34783	4	[ADA, CCL19, IDO1, S100A8]
GO:2000107	negative regulation of leukocyte apoptotic process	GO_BiologicalProcess-GOA_09.02.2016_16h18	9.5e-07	2.6e-05	2.7e-11	1.6e-10	[6, 7, 8, 9]	Group2	8	4	[ADA, CCL19, IDO1, S100A8]
GO:0070227	lymphocyte apoptotic process	GO_BiologicalProcess-GOA_09.02.2016_16h18	0.00026	0.0013	2.7e-11	1.6e-10	[8]	Group2	3.65854	3	[ADA, IDO1, S100A8]
GO:0070228	regulation of lymphocyte apoptotic process	GO_BiologicalProcess-GOA_09.02.2016_16h18	0.00013	0.0011	2.7e-11	1.6e-10	[7, 8, 9]	Group2	4.61538	3	[ADA, IDO1, S100A8]
GO:0070229	negative regulation of lymphocyte apoptotic process	GO_BiologicalProcess-GOA_09.02.2016_16h18	1.5e-05	0.00032	2.7e-11	1.6e-10	[7, 8, 9, 10]	Group2	9.375	3	[ADA, IDO1, S100A8]
GO:0042108	positive regulation of cytokine biosynthetic process	GO_BiologicalProcess-GOA_09.02.2016_16h18	0.00015	0.0012	0.00015	0.00047	[4, 5, 6, 7, 8]	Group3	4.34783	3	[CD86, LTB, PRG3]
GO:0046638	positive regulation of alpha-beta T cell differentiation	GO_BiologicalProcess-GOA_09.02.2016_16h18	2.8e-05	0.00045	5.4e-10	2.7e-09	[7, 8, 9, 10, 11, 12, 13]	Group4	7.69231	3	[ADA, CCL19, CD86]
GO:0032615	interleukin-12 production	GO_BiologicalProcess-GOA_09.02.2016_16h18	7.9e-05	0.00095	5.4e-10	2.7e-09	[4]	Group4	5.45455	3	[CCL19, IDO1, LTB]
GO:0032655	regulation of interleukin-12 production	GO_BiologicalProcess-GOA_09.02.2016_16h18	7.5e-05	0.00098	5.4e-10	2.7e-09	[4, 5]	Group4	5.55556	3	[CCL19, IDO1, LTB]
GO:0002544	chronic inflammatory response	GO_BiologicalProcess-GOA_09.02.2016_16h18	7.2e-06	0.00017	5.4e-10	2.7e-09	[5]	Group4	12	3	[CXCL13, IDO1, S100A8]
GO:0032735	positive regulation of interleukin-12 production	GO_BiologicalProcess-GOA_09.02.2016_16h18	2e-05	0.00036	5.4e-10	2.7e-09	[4, 5, 6]	Group4	8.57143	3	[CCL19, IDO1, LTB]
GO:0042100	B cell proliferation	GO_BiologicalProcess-GOA_09.02.2016_16h18	0.0004	0.0004	5.4e-10	2.7e-09	[5, 6, 7]	Group4	3.15789	3	[ADA, MZB1, S100A8]
GO:0030888	regulation of B cell proliferation	GO_BiologicalProcess-GOA_09.02.2016_16h18	0.00011	0.0011	5.4e-10	2.7e-09	[6, 7, 8]	Group4	4.7619	3	[ADA, MZB1, S100A8]
GO:0071887	leukocyte apoptotic process	GO_BiologicalProcess-GOA_09.02.2016_16h18	2.4e-05	0.00042	5.4e-10	2.7e-09	[7]	Group4	3.53982	4	[ADA, CCL19, IDO1, S100A8]
GO:2000106	regulation of leukocyte apoptotic process	GO_BiologicalProcess-GOA_09.02.2016_16h18	1.1e-05	0.00024	5.4e-10	2.7e-09	[6, 7, 8]	Group4	4.34783	4	[ADA, CCL19, IDO1, S100A8]
GO:0030593	neutrophil chemotaxis	GO_BiologicalProcess-GOA_09.02.2016_16h18	0.0004	0.0004	5.4e-10	2.7e-09	[5, 6, 7, 8, 9, 10]	Group4	3.15789	3	[CCL19, S100A12, S100A8]
GO:0097028	dendritic cell differentiation	GO_BiologicalProcess-GOA_09.02.2016_16h18	4.3e-05	0.00065	5.4e-10	2.7e-09	[6, 7, 8, 9]	Group4	6.66667	3	[CCL19, CD86, TMEM176A]
GO:2000107	negative regulation of leukocyte apoptotic process	GO_BiologicalProcess-GOA_09.02.2016_16h18	9.5e-07	2.6e-05	5.4e-10	2.7e-09	[6, 7, 8, 9]	Group4	8	4	[ADA, CCL19, IDO1, S100A8]
GO:0045621	positive regulation of lymphocyte differentiation	GO_BiologicalProcess-GOA_09.02.2016_16h18	0.00033	0.00066	5.4e-10	2.7e-09	[5, 6, 7, 8, 9, 10, 11]	Group4	3.37079	3	[ADA, CCL19, CD86]
GO:0070227	lymphocyte apoptotic process	GO_BiologicalProcess-GOA_09.02.2016_16h18	0.00026	0.0013	5.4e-10	2.7e-09	[8]	Group4	3.65854	3	[ADA, IDO1, S100A8]
GO:0070228	regulation of lymphocyte apoptotic process	GO_BiologicalProcess-GOA_09.02.2016_16h18	0.00013	0.0011	5.4e-10	2.7e-09	[7, 8, 9]	Group4	4.61538	3	[ADA, IDO1, S100A8]
GO:0046634	regulation of alpha-beta T cell activation	GO_BiologicalProcess-GOA_09.02.2016_16h18	0.00021	0.0013	5.4e-10	2.7e-09	[6, 7, 8, 10, 11]	Group4	3.8961	3	[ADA, CCL19, CD86]
GO:0070229	negative regulation of lymphocyte apoptotic process	GO_BiologicalProcess-GOA_09.02.2016_16h18	1.5e-05	0.00032	5.4e-10	2.7e-09	[7, 8, 9, 10]	Group4	9.375	3	[ADA, IDO1, S100A8]
GO:0046632	alpha-beta T cell differentiation	GO_BiologicalProcess-GOA_09.02.2016_16h18	0.00031	0.00093	5.4e-10	2.7e-09	[6, 8, 9, 10, 11]	Group4	3.44828	3	[ADA, CCL19, CD86]
GO:0045582	positive regulation of T cell differentiation	GO_BiologicalProcess-GOA_09.02.2016_16h18	0.0002	0.0014	5.4e-10	2.7e-09	[6, 7, 8, 9, 10, 11, 12]	Group4	4	3	[ADA, CCL19, CD86]
GO:0046635	positive regulation of alpha-beta T cell activation	GO_BiologicalProcess-GOA_09.02.2016_16h18	7.9e-05	0.00095	5.4e-10	2.7e-09	[6, 7, 8, 9, 10, 11, 12]	Group4	5.45455	3	[ADA, CCL19, CD86]
GO:0046637	regulation of alpha-beta T cell differentiation	GO_BiologicalProcess-GOA_09.02.2016_16h18	6.3e-05	0.00088	5.4e-10	2.7e-09	[7, 8, 9, 10, 11, 12]	Group4	5.88235	3	[ADA, CCL19, CD86]
GO:0048521	negative regulation of behavior	GO_BiologicalProcess-GOA_09.02.2016_16h18	0.0002	0.0014	0.0002	0.0004	[2, 3, 4, 5]	Group5	4	3	[ADA, CXCL13, RETN]
GO:0008037	cell recognition	GO_BiologicalProcess-GOA_09.02.2016_16h18	4e-06	0.0001	6.4e-13	4.5e-12	[3]	Group6	3.10559	5	[CCL19, IGHG1, IGHG2, IGLC1, TRDC]
GO:0010324	membrane invagination	GO_BiologicalProcess-GOA_09.02.2016_16h18	3.9e-06	0.0001	6.4e-13	4.5e-12	[4]	Group6	5.6338	4	[IGHG1, IGHG2, IGLC1, TRDC]
GO:0006956	complement activation	GO_BiologicalProcess-GOA_09.02.2016_16h18	2e-05	0.00038	6.4e-13	4.5e-12	[3, 4, 5, 6, 7]	Group6	3.73832	4	[IGHG1, IGHG2, IGLC1, TRDC]
GO:0042113	B cell activation	GO_BiologicalProcess-GOA_09.02.2016_16h18	2.6e-09	8.4e-08	6.4e-13	4.5e-12	[4, 6]	Group6	3.1746	8	[ADA, CD86, IGHG1, IGHG2, IGLC1, MZB1, S100A8, TRDC]
GO:0042742	defense response to bacterium	GO_BiologicalProcess-GOA_09.02.2016_16h18	1.2e-10	4.2e-09	6.4e-13	4.5e-12	[4, 5, 6]	Group6	3.38346	9	[CXCL13, IGHG1, IGHG2, IGLC1, LALBA, LYZ, S100A12, S100A8, TRDC]
GO:0002455	humoral immune response mediated by circulating immunoglobulin	GO_BiologicalProcess-GOA_09.02.2016_16h18	1.6e-05	0.00032	6.4e-13	4.5e-12	[4, 7]	Group6	3.9604	4	[IGHG1, IGHG2, IGLC1, TRDC]
GO:0006910	phagocytosis, recognition	GO_BiologicalProcess-GOA_09.02.2016_16h18	2.4e-07	7.1e-06	6.4e-13	4.5e-12	[4, 5, 6, 7]	Group6	11.1111	4	[IGHG1, IGHG2, IGLC1, TRDC]
GO:0006911	phagocytosis, engulfment	GO_BiologicalProcess-GOA_09.02.2016_16h18	2e-06	5.4e-05	6.4e-13	4.5e-12	[5, 6, 7]	Group6	6.66667	4	[IGHG1, IGHG2, IGLC1, TRDC]
GO:0006958	complement activation, classical pathway	GO_BiologicalProcess-GOA_09.02.2016_16h18	8.4e-06	0.00019	6.4e-13	4.5e-12	[4, 5, 6, 7, 8]	Group6	4.65116	4	[IGHG1, IGHG2, IGLC1, TRDC]
GO:0042100	B cell proliferation	GO_BiologicalProcess-GOA_09.02.2016_16h18	0.0004	0.0004	6.4e-13	4.5e-12	[5, 6, 7]	Group6	3.15789	3	[ADA, MZB1, S100A8]
GO:0050864	regulation of B cell activation	GO_BiologicalProcess-GOA_09.02.2016_16h18	9.5e-10	3.1e-08	6.4e-13	4.5e-12	[5, 6, 7]	Group6	5.22388	7	[ADA, IGHG1, IGHG2, IGLC1, MZB1, S100A8, TRDC]
GO:0050871	positive regulation of B cell activation	GO_BiologicalProcess-GOA_09.02.2016_16h18	5.5e-09	1.7e-07	6.4e-13	4.5e-12	[5, 6, 7, 8]	Group6	6.31579	6	[ADA, IGHG1, IGHG2, IGLC1, S100A8, TRDC]
GO:0030888	regulation of B cell proliferation	GO_BiologicalProcess-GOA_09.02.2016_16h18	0.00011	0.0011	6.4e-13	4.5e-12	[6, 7, 8]	Group6	4.7619	3	[ADA, MZB1, S100A8]
GO:0050853	B cell receptor signaling pathway	GO_BiologicalProcess-GOA_09.02.2016_16h18	7.9e-08	2.3e-06	6.4e-13	4.5e-12	[6, 8, 9, 10]	Group6	6.84932	5	[CD79B, IGHG1, IGHG2, IGLC1, TRDC]
